# Supplementary material for: Development and Validation of a New Screening Tool with Non-Invasive Indicators for Assessment of Malnutrition Risk in Hospitalised Children
Source: Children (Basel). 2022 May 17;9(5):731. doi: 10.3390/children9050731 (PMC9140013; doi:10.3390/children9050731)
Supplement: Supplementary file 1 [file children-09-00731-s001.zip]

Archive with 1 entries (1 files):
- children-1690856-SM.pdf
